# Supplementary material for: Genome-Wide Identification and Expression Analysis of the Strawberry FvbZIP Gene Family and the Role of Key Gene FabZIP46 in Fruit Resistance to Gray Mold
Source: Plants (Basel). 2020 Sep 14;9(9):1199. doi: 10.3390/plants9091199 (PMC7569810; doi:10.3390/plants9091199)
Supplement: Supplementary file 1 [file plants-09-01199-s001.zip]

Archive with 7 entries (5 files):
- plants-914991-SI/
- plants-914991-SI/supplementary files/
- plants-914991-SI/supplementary files/Figure S1.tif
- plants-914991-SI/supplementary files/Figure S2.tif
- plants-914991-SI/supplementary files/Table S1.docx
- plants-914991-SI/supplementary files/Table S2.xlsx
- plants-914991-SI/supplementary files/Table S3.docx
