# Supplementary material for: Genome-Wide Identification and Expression Analysis of the Strawberry FvbZIP Gene Family and the Role of Key Gene FabZIP46 in Fruit Resistance to Gray Mold
Source: Plants (Basel). 2020 Sep 14;9(9):1199. doi: 10.3390/plants9091199 (PMC7569810; doi:10.3390/plants9091199)
Supplement: Supplementary file 1 [file plants-09-01199-s001.zip › plants-914991-SI/supplementary files/Table S2.xlsx]

## Sheet: Sheet1
Table S2 Incidence of strawberry fruit after B.cinerea inoculation
		Days after B.cinerea inoculation						Incidence rate
		1	2	3	4	5	6	1	2	3	4	5	6
1	WT	0	0	0	38	94	142	0	0	0	0.253333	0.626667	0.946667
	EV-OE	0	0	0	53	86	136	0	0	0	0.353333	0.573333	0.906667
	FabZIP46-OE	0	0	0	34	83	118	0	0	0	0.226667	0.553333	0.786667
2	WT	0	0	2	39	83	135	0	0	0.0133333	0.26	0.553333	0.9
	EV-OE	0	0	1	51	80	133	0	0	0.00666667	0.34	0.533333	0.886667
	FabZIP46-OE	0	0	0	29	78	120	0	0	0	0.193333	0.52	0.8
3	WT	0	0	0	42	81	138	0	0	0	0.28	0.54	0.92
	EV-OE	0	0	1	47	79	137	0	0	0.00666667	0.313333	0.526667	0.913333
	FabZIP46-OE	0	0	0	33	74	115	0	0	0	0.22	0.493333	0.766667
		Days after B.cinerea inoculation						Incidence rate
		1	2	3	4	5	6	1	2	3	4	5	6
1	WT	0	0	1	43	90	134	0	0	0.00666667	0.286667	0.6	0.893333
	EV-RNAi	0	1	3	49	83	135	0	0.00666667	0.02	0.326667	0.553333	0.9
	FabZIP46-RNAi	0	3	7	47	98	147	0	0.02	0.0466667	0.313333	0.653333	0.98
2	WT	0	0	0	39	94	127	0	0	0	0.26	0.626667	0.846667
	EV-RNAi	0	0	1	50	85	132	0	0	0.00666667	0.333333	0.566667	0.88
	FabZIP46-RNAi	0	1	4	51	102	145	0	0.00666667	0.0266667	0.34	0.68	0.966667
3	WT	0	0	0	46	89	131	0	0	0	0.306667	0.593333	0.873333
	EV-RNAi	0	1	4	42	88	137	0	0.00666667	0.0266667	0.28	0.586667	0.913333
	FabZIP46-RNAi	0	4	9	53	95	143	0	0.0266667	0.06	0.353333	0.633333	0.953333
